# Supplementary material for: Optimized small object detection in low resolution infrared images using super resolution and attention based feature fusion
Source: PLoS One. 2025 Jul 18;20(7):e0328223. doi: 10.1371/journal.pone.0328223 (PMC12273969; doi:10.1371/journal.pone.0328223)
Supplement: S1 Data — (CSV) [file pone.0328223.s001.csv]

epoch	train/box_loss	train/cls_loss	train/dfl_loss	metrics/precision(B)	metrics/recall(B)	metrics/mAP50(B)	metrics/mAP50-95(B)	val/box_loss	val/cls_loss	val/dfl_loss	lr/pg0	lr/pg1	lr/pg2
1	0.61692	5.0896	3.8003	0.00049	0.01576	0.0004	0.00012	0.62838	4.3364	3.6872	0.00036742	0.00036742	0.00036742
2	1.2036	3.3331	2.6312	0.52369	0.12266	0.06871	0.01766	1.4729	2.3737	2.0941	0.0007341	0.0007341	0.0007341
3	1.7838	2.4763	1.9361	0.52299	0.19699	0.08771	0.0274	2.0616	12.162	1.7606	0.0010971	0.0010971	0.0010971
4	2.166	2.0197	1.6753	0.59243	0.25741	0.18635	0.06445	2.1849	2.0389	1.6715	0.0010945	0.0010945	0.0010945
5	2.3969	1.7642	1.5837	0.70486	0.27663	0.28137	0.12012	2.641	1.6205	1.4911	0.0010945	0.0010945	0.0010945
6	2.5665	1.6408	1.5069	0.72262	0.29692	0.304	0.1346	2.8294	1.4534	1.4192	0.001089	0.001089	0.001089
7	2.6634	1.548	1.4787	0.70257	0.2616	0.27405	0.1174	2.5242	1.9855	1.4912	0.0010835	0.0010835	0.0010835
8	2.7802	1.4187	1.4213	0.73386	0.29704	0.30491	0.1286	2.5924	1.4757	1.4769	0.001078	0.001078	0.001078
9	2.8528	1.3795	1.4065	0.76547	0.32315	0.34833	0.15303	2.8633	1.3892	1.3775	0.0010725	0.0010725	0.0010725
10	2.8596	1.3598	1.3796	0.76249	0.32252	0.36521	0.16724	2.9408	1.5369	1.35	0.001067	0.001067	0.001067
11	2.9092	1.3262	1.3542	0.8167	0.36291	0.44924	0.20428	3.1226	1.2465	1.2847	0.0010615	0.0010615	0.0010615
12	2.9439	1.2611	1.3303	0.82566	0.3833	0.5209	0.24835	2.9628	1.2315	1.3354	0.001056	0.001056	0.001056
13	2.972	1.2153	1.3354	0.35617	0.38059	0.38023	0.17936	3.0072	1.2824	1.3022	0.0010505	0.0010505	0.0010505
14	3.0193	1.194	1.2909	0.67504	0.5003	0.51692	0.24966	3.2337	1.1081	1.237	0.001045	0.001045	0.001045
15	2.9738	1.1978	1.3083	0.80831	0.37541	0.43917	0.20514	3.0098	1.1848	1.2692	0.0010395	0.0010395	0.0010395
16	3.0223	1.149	1.286	0.84307	0.4054	0.46431	0.23089	3.1172	1.0591	1.2439	0.001034	0.001034	0.001034
17	3.0093	1.144	1.2743	0.39406	0.4159	0.41873	0.19809	3.0246	1.1215	1.2467	0.0010285	0.0010285	0.0010285
18	2.9691	1.1519	1.2851	0.64865	0.4168	0.49111	0.23795	3.1095	1.1157	1.2346	0.001023	0.001023	0.001023
19	3.0185	1.1111	1.2538	0.65768	0.40022	0.49546	0.23444	3.0311	1.1581	1.2679	0.0010175	0.0010175	0.0010175
20	3.1228	1.059	1.2549	0.55434	0.51379	0.515	0.25696	3.1902	1.0417	1.2058	0.001012	0.001012	0.001012
21	3.0974	1.0596	1.2295	0.7651	0.50925	0.5496	0.27622	3.1056	1.0671	1.2199	0.0010065	0.0010065	0.0010065
22	3.1442	1.0424	1.2507	0.56748	0.50936	0.56609	0.2898	3.2689	0.99531	1.1961	0.001001	0.001001	0.001001
23	3.0385	1.0492	1.2308	0.3788	0.43262	0.40662	0.19795	2.9492	1.1626	1.2574	0.00099551	0.00099551	0.00099551
24	3.055	1.0304	1.2312	0.61158	0.52181	0.57101	0.29588	3.2629	1.0177	1.1831	0.00099001	0.00099001	0.00099001
25	3.0909	1.0193	1.2192	0.55931	0.51015	0.52553	0.26079	3.0052	1.0413	1.2098	0.00098451	0.00098451	0.00098451
26	3.0881	1.0163	1.2162	0.60452	0.5451	0.56751	0.28573	3.1749	0.96899	1.1949	0.00097901	0.00097901	0.00097901
27	3.064	0.99871	1.2162	0.54928	0.51489	0.58351	0.30093	3.0321	0.9757	1.1943	0.00097351	0.00097351	0.00097351
28	3.058	0.98053	1.2076	0.61154	0.54148	0.5993	0.30936	3.1027	0.98981	1.1868	0.00096801	0.00096801	0.00096801
29	3.1248	0.97104	1.196	0.57219	0.54669	0.56246	0.28047	3.1682	0.93109	1.1715	0.00096251	0.00096251	0.00096251
30	3.025	0.97798	1.2044	0.67731	0.55433	0.62076	0.31543	3.1714	0.93377	1.1715	0.00095702	0.00095702	0.00095702
31	3.1099	0.94773	1.1852	0.60893	0.58327	0.63704	0.34346	3.1669	0.92226	1.1658	0.00095152	0.00095152	0.00095152
32	3.0724	0.95562	1.1814	0.59324	0.61782	0.646	0.34448	3.2695	0.91005	1.1542	0.00094602	0.00094602	0.00094602
33	3.0425	0.9524	1.1796	0.55292	0.52614	0.56219	0.28075	3.0371	0.96217	1.1861	0.00094052	0.00094052	0.00094052
34	3.0212	0.95176	1.2001	0.62818	0.59584	0.63277	0.33841	3.1172	0.91207	1.165	0.00093502	0.00093502	0.00093502
35	3.065	0.9284	1.1825	0.62923	0.57284	0.64051	0.34094	3.0674	0.91005	1.1603	0.00092952	0.00092952	0.00092952
36	3.0673	0.92685	1.1845	0.66649	0.60456	0.64068	0.34017	3.1831	0.88403	1.1578	0.00092402	0.00092402	0.00092402
37	2.9796	0.93052	1.1834	0.75112	0.59752	0.6606	0.34695	3.1028	0.88	1.1484	0.00091852	0.00091852	0.00091852
38	3.0322	0.91486	1.1768	0.65507	0.54326	0.61097	0.31213	2.9977	0.93592	1.1638	0.00091302	0.00091302	0.00091302
39	3.0664	0.90431	1.1719	0.70052	0.64075	0.68105	0.36622	3.15	0.86768	1.136	0.00090752	0.00090752	0.00090752
40	3.0033	0.90947	1.1647	0.68143	0.57098	0.63328	0.31969	2.9694	0.94966	1.1642	0.00090202	0.00090202	0.00090202
41	3.0034	0.89327	1.1721	0.68683	0.5688	0.64158	0.33872	2.9731	0.93467	1.1675	0.00089652	0.00089652	0.00089652
42	2.9824	0.8863	1.1612	0.7524	0.57734	0.66242	0.3595	2.9447	0.87842	1.1514	0.00089102	0.00089102	0.00089102
43	3.0474	0.86346	1.1609	0.67082	0.63889	0.68774	0.36733	2.9893	0.85498	1.1424	0.00088552	0.00088552	0.00088552
44	2.9938	0.87693	1.163	0.72612	0.62723	0.68283	0.3735	3.0771	0.847	1.1347	0.00088002	0.00088002	0.00088002
45	3.0026	0.87409	1.1561	0.75767	0.59955	0.67563	0.35395	2.9698	0.87288	1.1435	0.00087452	0.00087452	0.00087452
46	2.9752	0.87012	1.1516	0.66543	0.60844	0.65708	0.34428	2.9834	0.84676	1.1346	0.00086902	0.00086902	0.00086902
47	2.9691	0.87322	1.1573	0.70786	0.62268	0.68592	0.3716	3.0735	0.84881	1.1217	0.00086352	0.00086352	0.00086352
48	2.9742	0.86315	1.1452	0.59724	0.64007	0.65203	0.34021	2.8492	0.88178	1.1588	0.00085803	0.00085803	0.00085803
49	2.9316	0.86299	1.149	0.76916	0.63989	0.70407	0.38196	2.9723	0.83078	1.1324	0.00085253	0.00085253	0.00085253
50	2.9341	0.85322	1.1483	0.67942	0.60401	0.70981	0.38895	3.0111	0.82521	1.1197	0.00084703	0.00084703	0.00084703
51	2.9619	0.83457	1.1396	0.65937	0.62189	0.66841	0.35809	2.9664	0.83223	1.1225	0.00084153	0.00084153	0.00084153
52	2.9379	0.84212	1.1363	0.77516	0.64818	0.70244	0.38921	3.0195	0.81198	1.1099	0.00083603	0.00083603	0.00083603
53	2.9085	0.83296	1.1384	0.73878	0.64531	0.70036	0.39149	2.9801	0.8553	1.1184	0.00083053	0.00083053	0.00083053
54	2.8833	0.8396	1.1384	0.68797	0.64922	0.68863	0.37323	2.9029	0.83963	1.1328	0.00082503	0.00082503	0.00082503
55	2.8794	0.83866	1.1294	0.68995	0.64566	0.67119	0.36519	2.951	0.81365	1.1163	0.00081953	0.00081953	0.00081953
56	2.9048	0.81863	1.1232	0.73976	0.60522	0.69479	0.39086	2.9179	0.83168	1.1209	0.00081403	0.00081403	0.00081403
57	2.9276	0.80701	1.1276	0.73086	0.63681	0.71066	0.39309	2.9204	0.84154	1.1125	0.00080853	0.00080853	0.00080853
58	2.8811	0.81978	1.1254	0.71931	0.65576	0.68796	0.35987	2.8417	0.8291	1.1283	0.00080303	0.00080303	0.00080303
59	2.8821	0.81594	1.1246	0.73531	0.67196	0.70915	0.38155	2.793	0.84314	1.1282	0.00079753	0.00079753	0.00079753
60	2.8901	0.80452	1.1251	0.73836	0.68046	0.71885	0.40418	2.9364	0.80193	1.1004	0.00079203	0.00079203	0.00079203
61	2.8635	0.81197	1.1162	0.69249	0.66216	0.68668	0.34155	2.6771	0.90972	1.1443	0.00078653	0.00078653	0.00078653
62	2.8822	0.80628	1.1158	0.77044	0.71676	0.7376	0.40659	2.8309	0.81435	1.1069	0.00078103	0.00078103	0.00078103
63	2.8782	0.80378	1.1151	0.72418	0.68678	0.72164	0.41401	2.9304	0.78872	1.1013	0.00077553	0.00077553	0.00077553
64	2.879	0.78437	1.1161	0.82919	0.61994	0.70597	0.38084	2.7251	0.8256	1.1251	0.00077003	0.00077003	0.00077003
65	2.8917	0.78035	1.1078	0.70666	0.65603	0.7084	0.39873	2.8837	0.81361	1.0995	0.00076453	0.00076453	0.00076453
66	2.7905	0.8008	1.1104	0.71967	0.68485	0.72872	0.4162	2.865	0.77768	1.0996	0.00075904	0.00075904	0.00075904
67	2.8324	0.78217	1.1119	0.77903	0.6679	0.7237	0.40945	2.8364	0.80699	1.1022	0.00075354	0.00075354	0.00075354
68	2.827	0.79023	1.107	0.76931	0.6229	0.70426	0.38856	2.7892	0.79119	1.1056	0.00074804	0.00074804	0.00074804
69	2.8209	0.77296	1.1053	0.73585	0.70827	0.72817	0.40887	2.8575	0.76664	1.0952	0.00074254	0.00074254	0.00074254
70	2.7976	0.77021	1.107	0.77813	0.66258	0.71256	0.40005	2.8333	0.77266	1.0945	0.00073704	0.00073704	0.00073704
71	2.7926	0.77973	1.1001	0.76336	0.66336	0.71256	0.40572	2.8621	0.78406	1.0883	0.00073154	0.00073154	0.00073154
72	2.7968	0.77128	1.1025	0.77632	0.6585	0.72984	0.40342	2.7935	0.77474	1.0954	0.00072604	0.00072604	0.00072604
73	2.7897	0.76834	1.0884	0.81097	0.67723	0.73961	0.41466	2.7911	0.77765	1.0938	0.00072054	0.00072054	0.00072054
74	2.7595	0.7718	1.1046	0.78238	0.67627	0.74612	0.42916	2.8165	0.74994	1.0846	0.00071504	0.00071504	0.00071504
75	2.7548	0.76754	1.0955	0.80857	0.72163	0.75209	0.43747	2.8381	0.75199	1.0861	0.00070954	0.00070954	0.00070954
76	2.7583	0.7541	1.0962	0.79588	0.68493	0.73909	0.42322	2.8078	0.74479	1.0845	0.00070404	0.00070404	0.00070404
77	2.7614	0.75082	1.0969	0.81522	0.70089	0.74249	0.4281	2.8266	0.75025	1.078	0.00069854	0.00069854	0.00069854
78	2.7635	0.75015	1.0983	0.75242	0.69353	0.72852	0.41754	2.7624	0.76857	1.0898	0.00069304	0.00069304	0.00069304
79	2.759	0.74774	1.0929	0.74378	0.64288	0.71656	0.4052	2.7105	0.78547	1.0893	0.00068754	0.00068754	0.00068754
80	2.7657	0.742	1.0838	0.79724	0.69532	0.73343	0.41994	2.7254	0.75019	1.0828	0.00068204	0.00068204	0.00068204
81	2.7568	0.7383	1.0861	0.82218	0.67526	0.73638	0.41782	2.7628	0.75262	1.0769	0.00067654	0.00067654	0.00067654
82	2.6984	0.74181	1.0893	0.74352	0.65701	0.71132	0.38943	2.6056	0.77963	1.0943	0.00067104	0.00067104	0.00067104
83	2.7108	0.74129	1.078	0.78342	0.69812	0.75383	0.43574	2.7531	0.73516	1.0785	0.00066554	0.00066554	0.00066554
84	2.6798	0.74082	1.0855	0.79395	0.70808	0.7387	0.42332	2.6926	0.75802	1.0823	0.00066005	0.00066005	0.00066005
85	2.6818	0.73764	1.0846	0.75838	0.68447	0.72359	0.41604	2.6585	0.75395	1.0839	0.00065455	0.00065455	0.00065455
86	2.6746	0.73528	1.0828	0.7953	0.72199	0.75205	0.43804	2.7103	0.75247	1.0762	0.00064905	0.00064905	0.00064905
87	2.6557	0.73313	1.0806	0.77482	0.69738	0.74419	0.42538	2.663	0.73983	1.0802	0.00064355	0.00064355	0.00064355
88	2.708	0.72558	1.0849	0.81889	0.70712	0.75749	0.43763	2.696	0.7376	1.0739	0.00063805	0.00063805	0.00063805
89	2.6716	0.72733	1.0765	0.79038	0.66852	0.75202	0.43711	2.642	0.75599	1.0775	0.00063255	0.00063255	0.00063255
90	2.6539	0.71847	1.0811	0.82774	0.6942	0.74891	0.43368	2.6352	0.75359	1.0749	0.00062705	0.00062705	0.00062705
91	2.5975	0.73409	1.0739	0.84432	0.71003	0.76816	0.4494	2.6512	0.74004	1.0754	0.00062155	0.00062155	0.00062155
92	2.6552	0.71703	1.0749	0.81291	0.67543	0.73835	0.43299	2.6081	0.74728	1.0756	0.00061605	0.00061605	0.00061605
93	2.6471	0.71725	1.0724	0.79971	0.72918	0.75647	0.4364	2.5923	0.74347	1.0734	0.00061055	0.00061055	0.00061055
94	2.5777	0.71726	1.0725	0.74547	0.7283	0.76406	0.44022	2.5574	0.73459	1.0722	0.00060505	0.00060505	0.00060505
95	2.6064	0.71087	1.0719	0.82772	0.72622	0.77952	0.45718	2.5922	0.72339	1.0716	0.00059955	0.00059955	0.00059955
96	2.6029	0.70907	1.0652	0.81704	0.7395	0.77993	0.44802	2.6059	0.7177	1.0687	0.00059405	0.00059405	0.00059405
97	2.5754	0.71234	1.0639	0.81971	0.71833	0.77797	0.45488	2.5444	0.72175	1.0723	0.00058855	0.00058855	0.00058855
98	2.5604	0.71343	1.066	0.83278	0.73133	0.78122	0.44945	2.5133	0.73526	1.0754	0.00058305	0.00058305	0.00058305
99	2.5766	0.70521	1.0653	0.79688	0.73557	0.78841	0.46087	2.5404	0.70745	1.0701	0.00057755	0.00057755	0.00057755
100	2.5448	0.70567	1.0679	0.82374	0.70116	0.76522	0.44517	2.4871	0.71504	1.0715	0.00057205	0.00057205	0.00057205
101	2.5755	0.6961	1.0639	0.81442	0.72338	0.7786	0.4601	2.5554	0.70315	1.0625	0.00056655	0.00056655	0.00056655
102	2.5431	0.70471	1.0636	0.82118	0.74409	0.77618	0.45155	2.5122	0.70395	1.0648	0.00056105	0.00056105	0.00056105
103	2.5009	0.70686	1.0624	0.83519	0.74519	0.76761	0.45094	2.5183	0.70581	1.0622	0.00055556	0.00055556	0.00055556
104	2.5056	0.69836	1.0579	0.79527	0.74423	0.76806	0.44494	2.4759	0.71484	1.0633	0.00055006	0.00055006	0.00055006
105	2.5452	0.68878	1.0771	0.82035	0.70466	0.76613	0.45118	2.5027	0.70738	1.0636	0.00054456	0.00054456	0.00054456
106	2.5391	0.68891	1.0535	0.81014	0.74062	0.76499	0.45301	2.4641	0.70617	1.0634	0.00053906	0.00053906	0.00053906
107	2.5732	0.68026	1.0556	0.76156	0.71437	0.74989	0.44173	2.4388	0.71047	1.0657	0.00053356	0.00053356	0.00053356
108	2.5099	0.69412	1.0673	0.79524	0.7527	0.77727	0.45785	2.4436	0.70498	1.0609	0.00052806	0.00052806	0.00052806
109	2.4473	0.69337	1.0601	0.78952	0.69976	0.75257	0.44417	2.4331	0.70976	1.0641	0.00052256	0.00052256	0.00052256
110	2.4375	0.69185	1.0515	0.78624	0.74668	0.77338	0.46173	2.4614	0.69744	1.0577	0.00051706	0.00051706	0.00051706
111	2.4689	0.68326	1.0547	0.8039	0.71445	0.75418	0.44304	2.3952	0.70283	1.0619	0.00051156	0.00051156	0.00051156
112	2.4835	0.67838	1.0532	0.81314	0.72534	0.76982	0.44603	2.3719	0.70552	1.064	0.00050606	0.00050606	0.00050606
113	2.4669	0.68569	1.054	0.81829	0.72645	0.77112	0.44863	2.3659	0.70413	1.0638	0.00050056	0.00050056	0.00050056
114	2.5247	0.66975	1.0499	0.7902	0.70285	0.75635	0.44315	2.3118	0.71246	1.0649	0.00049506	0.00049506	0.00049506
115	2.4613	0.68003	1.0574	0.81212	0.74955	0.76654	0.46428	2.3635	0.70675	1.0575	0.00048956	0.00048956	0.00048956
116	2.3942	0.68409	1.052	0.85439	0.73583	0.7826	0.46221	2.3773	0.70081	1.0542	0.00048406	0.00048406	0.00048406
117	2.4755	0.67386	1.0502	0.80502	0.75518	0.78047	0.46152	2.3466	0.70769	1.0588	0.00047856	0.00047856	0.00047856
118	2.3429	0.68567	1.0469	0.8371	0.7388	0.77743	0.46798	2.3167	0.70402	1.0606	0.00047306	0.00047306	0.00047306
119	2.3938	0.67284	1.0499	0.82049	0.74813	0.78157	0.47308	2.2835	0.6971	1.0633	0.00046756	0.00046756	0.00046756
120	2.3788	0.6717	1.0463	0.82455	0.74693	0.78792	0.46347	2.3244	0.6903	1.0555	0.00046206	0.00046206	0.00046206
121	2.3529	0.68062	1.0464	0.81776	0.74872	0.77725	0.4541	2.3088	0.6865	1.0567	0.00045657	0.00045657	0.00045657
122	2.3589	0.67601	1.0558	0.83691	0.71809	0.78509	0.4659	2.3192	0.69295	1.0534	0.00045107	0.00045107	0.00045107
123	2.4039	0.6614	1.0416	0.78649	0.75563	0.78742	0.46894	2.2687	0.69483	1.057	0.00044557	0.00044557	0.00044557
124	2.3708	0.66515	1.0422	0.80611	0.71778	0.76563	0.44683	2.2894	0.7002	1.0547	0.00044007	0.00044007	0.00044007
125	2.3972	0.66563	1.0462	0.83385	0.75233	0.79205	0.47373	2.2749	0.68698	1.053	0.00043457	0.00043457	0.00043457
126	2.3796	0.66324	1.0361	0.81432	0.76048	0.78338	0.4789	2.2773	0.6848	1.0484	0.00042907	0.00042907	0.00042907
127	2.357	0.66089	1.0454	0.8072	0.74591	0.78409	0.46738	2.2851	0.68727	1.0491	0.00042357	0.00042357	0.00042357
128	2.3279	0.66684	1.0448	0.84294	0.70601	0.77755	0.46853	2.266	0.68509	1.0479	0.00041807	0.00041807	0.00041807
129	2.3431	0.65261	1.0361	0.81123	0.7343	0.78436	0.47388	2.2203	0.69015	1.0506	0.00041257	0.00041257	0.00041257
130	2.299	0.65936	1.0364	0.82603	0.74944	0.78236	0.47338	2.2397	0.68668	1.0495	0.00040707	0.00040707	0.00040707
131	2.269	0.66077	1.0348	0.86882	0.74035	0.79184	0.48179	2.2522	0.67479	1.0444	0.00040157	0.00040157	0.00040157
132	2.3392	0.65203	1.0409	0.80774	0.75467	0.7864	0.47764	2.2115	0.6805	1.049	0.00039607	0.00039607	0.00039607
133	2.3144	0.6536	1.035	0.83516	0.7471	0.78708	0.48286	2.2299	0.67281	1.0464	0.00039057	0.00039057	0.00039057
134	2.2713	0.65276	1.0385	0.83257	0.72947	0.78846	0.47752	2.1951	0.67524	1.0462	0.00038507	0.00038507	0.00038507
135	2.3195	0.65009	1.0357	0.83073	0.73314	0.77797	0.47108	2.1589	0.68118	1.0505	0.00037957	0.00037957	0.00037957
136	2.2716	0.65138	1.0373	0.8262	0.74836	0.78533	0.47339	2.1554	0.67731	1.0505	0.00037407	0.00037407	0.00037407
137	2.2366	0.657	1.0331	0.83642	0.73545	0.79319	0.47752	2.1575	0.68177	1.0454	0.00036857	0.00036857	0.00036857
138	2.2206	0.65841	1.0352	0.82241	0.71088	0.77736	0.47537	2.1574	0.6829	1.0474	0.00036307	0.00036307	0.00036307
139	2.2937	0.64004	1.0326	0.83341	0.72387	0.77707	0.47701	2.1784	0.68544	1.0431	0.00035758	0.00035758	0.00035758
140	2.2177	0.65224	1.0266	0.81867	0.72825	0.77272	0.46402	2.1132	0.6789	1.0486	0.00035208	0.00035208	0.00035208
141	2.2073	0.6542	1.0389	0.84043	0.73333	0.78606	0.47152	2.1168	0.68066	1.0486	0.00034658	0.00034658	0.00034658
142	2.2263	0.64695	1.0282	0.84817	0.74211	0.78915	0.47101	2.1111	0.68039	1.0475	0.00034108	0.00034108	0.00034108
143	2.2339	0.63931	1.0287	0.8418	0.75213	0.79824	0.47989	2.0927	0.67232	1.0477	0.00033558	0.00033558	0.00033558
144	2.2283	0.64751	1.0276	0.84003	0.73187	0.78783	0.47865	2.0836	0.67557	1.0462	0.00033008	0.00033008	0.00033008
145	2.1992	0.6492	1.031	0.8395	0.72631	0.78678	0.47252	2.095	0.67459	1.0419	0.00032458	0.00032458	0.00032458
146	2.1881	0.64422	1.0286	0.81772	0.73834	0.78086	0.46968	2.0748	0.67534	1.0434	0.00031908	0.00031908	0.00031908
147	2.1713	0.65292	1.0269	0.83391	0.71603	0.77918	0.47341	2.0724	0.67734	1.0425	0.00031358	0.00031358	0.00031358
148	2.2164	0.63516	1.0279	0.83267	0.72218	0.77213	0.46616	2.0695	0.6773	1.039	0.00030808	0.00030808	0.00030808
149	2.1147	0.65352	1.027	0.86313	0.74948	0.7958	0.48496	2.0398	0.67619	1.0417	0.00030258	0.00030258	0.00030258
150	2.1494	0.64205	1.0338	0.82261	0.72113	0.77183	0.46636	2.0297	0.67976	1.0412	0.00029708	0.00029708	0.00029708
151	2.1957	0.63428	1.0259	0.82294	0.73614	0.78275	0.47366	1.9908	0.67753	1.043	0.00029158	0.00029158	0.00029158
152	2.1765	0.63345	1.0242	0.82392	0.75274	0.79634	0.4841	1.9917	0.68005	1.0421	0.00028608	0.00028608	0.00028608
153	2.0788	0.65395	1.0216	0.86026	0.73	0.7964	0.4889	1.9683	0.68463	1.0417	0.00028058	0.00028058	0.00028058
154	2.0742	0.64972	1.0251	0.85091	0.73923	0.79401	0.47822	1.9578	0.6819	1.0417	0.00027508	0.00027508	0.00027508
155	2.088	0.64463	1.0232	0.85304	0.76723	0.80799	0.49052	1.9577	0.67411	1.0414	0.00026958	0.00026958	0.00026958
156	2.0785	0.64505	1.0195	0.85468	0.74411	0.79965	0.48257	1.9197	0.67463	1.0442	0.00026408	0.00026408	0.00026408
157	2.0875	0.63757	1.0185	0.85213	0.72393	0.79064	0.4825	1.9311	0.6803	1.0418	0.00025859	0.00025859	0.00025859
158	2.0335	0.65149	1.0219	0.84412	0.7433	0.79097	0.47584	1.909	0.68699	1.0434	0.00025309	0.00025309	0.00025309
159	2.0973	0.64489	1.0263	0.83148	0.77207	0.79919	0.48301	1.8994	0.69328	1.0421	0.00024759	0.00024759	0.00024759
160	2.0695	0.63363	1.0172	0.86049	0.75226	0.80017	0.4877	1.8832	0.69078	1.0424	0.00024209	0.00024209	0.00024209
161	2.0539	0.63713	1.0131	0.83625	0.76029	0.81203	0.49928	1.8879	0.68365	1.0388	0.00023659	0.00023659	0.00023659
162	2.0525	0.62888	1.0174	0.83318	0.77115	0.80719	0.49095	1.8655	0.67627	1.0409	0.00023109	0.00023109	0.00023109
163	1.9853	0.64166	1.016	0.86287	0.76213	0.8009	0.48013	1.8469	0.68133	1.0401	0.00022559	0.00022559	0.00022559
164	2.0209	0.6393	1.0168	0.85872	0.76184	0.80784	0.48772	1.852	0.67756	1.0373	0.00022009	0.00022009	0.00022009
165	2.0023	0.63414	1.0161	0.83189	0.7586	0.79882	0.4805	1.8098	0.67993	1.04	0.00021459	0.00021459	0.00021459
166	1.996	0.6352	1.022	0.85339	0.7467	0.80207	0.48599	1.8153	0.68017	1.037	0.00020909	0.00020909	0.00020909
167	1.98	0.63612	1.0088	0.85886	0.76324	0.80882	0.49463	1.7961	0.67773	1.0372	0.00020359	0.00020359	0.00020359
168	1.9544	0.63973	1.0202	0.85324	0.7688	0.80679	0.49012	1.7748	0.68292	1.0383	0.00019809	0.00019809	0.00019809
169	1.9184	0.64198	1.008	0.8654	0.73156	0.8056	0.49111	1.7377	0.68118	1.0405	0.00019259	0.00019259	0.00019259
170	1.9264	0.63712	1.0181	0.85217	0.74944	0.80049	0.48697	1.7694	0.6824	1.0348	0.00018709	0.00018709	0.00018709
171	1.9659	0.6319	1.0099	0.83018	0.77406	0.80389	0.48927	1.7415	0.68738	1.0383	0.00018159	0.00018159	0.00018159
172	1.8865	0.63956	1.006	0.8244	0.73515	0.79377	0.48756	1.717	0.69147	1.0367	0.00017609	0.00017609	0.00017609
173	1.9309	0.62928	1.0118	0.79386	0.78634	0.795	0.48434	1.7139	0.69318	1.0353	0.00017059	0.00017059	0.00017059
174	1.8707	0.63962	1.0117	0.83501	0.78597	0.79841	0.48361	1.6889	0.68893	1.0365	0.00016509	0.00016509	0.00016509
175	1.8762	0.63949	1.0082	0.8604	0.7748	0.79695	0.48461	1.6814	0.69308	1.0351	0.0001596	0.0001596	0.0001596
176	1.9019	0.63062	1.0039	0.83742	0.76605	0.7963	0.48594	1.6735	0.68757	1.0343	0.0001541	0.0001541	0.0001541
177	1.8752	0.6302	1.0054	0.84896	0.77252	0.80349	0.48914	1.6395	0.68968	1.0358	0.0001486	0.0001486	0.0001486
178	1.8171	0.64522	1.008	0.82691	0.77547	0.80105	0.49211	1.6336	0.69155	1.0338	0.0001431	0.0001431	0.0001431
179	1.8451	0.62906	1.0054	0.84305	0.77311	0.8051	0.49393	1.6199	0.68804	1.034	0.0001376	0.0001376	0.0001376
180	1.8492	0.62938	1.004	0.86073	0.75947	0.80968	0.49904	1.6262	0.68982	1.0322	0.0001321	0.0001321	0.0001321
181	1.8331	0.63007	1.0042	0.85835	0.77939	0.80836	0.49795	1.6127	0.68342	1.0317	0.0001266	0.0001266	0.0001266
182	1.7785	0.64097	1.0042	0.84327	0.78068	0.81417	0.50236	1.6049	0.68337	1.0311	0.0001211	0.0001211	0.0001211
183	1.7966	0.63042	0.99645	0.84863	0.76633	0.81113	0.49778	1.6073	0.68308	1.0303	0.0001156	0.0001156	0.0001156
184	1.8375	0.62635	1.0016	0.82363	0.756	0.8069	0.49558	1.5906	0.68162	1.0317	0.0001101	0.0001101	0.0001101
185	1.7769	0.6322	1.001	0.81551	0.77379	0.81163	0.49427	1.5845	0.68602	1.0312	0.0001046	0.0001046	0.0001046
186	1.7512	0.63556	1.0016	0.83679	0.76372	0.81155	0.49973	1.5803	0.67998	1.0288	9.9101e-05	9.9101e-05	9.9101e-05
187	1.7386	0.63421	0.99765	0.84863	0.76533	0.80883	0.49691	1.5621	0.68725	1.0284	9.3602e-05	9.3602e-05	9.3602e-05
188	1.7846	0.62819	0.99925	0.83954	0.75779	0.80609	0.49373	1.557	0.68135	1.0276	8.8102e-05	8.8102e-05	8.8102e-05
189	1.7592	0.62565	0.99781	0.80924	0.77239	0.80172	0.48927	1.5292	0.68116	1.0306	8.2603e-05	8.2603e-05	8.2603e-05
190	1.7789	0.62862	1.0028	0.81806	0.77818	0.80452	0.49492	1.5217	0.68354	1.0298	7.7103e-05	7.7103e-05	7.7103e-05
191	1.7319	0.62662	1.0003	0.83945	0.76228	0.80727	0.49703	1.5121	0.68348	1.0297	7.1604e-05	7.1604e-05	7.1604e-05
192	1.7767	0.62162	1.0009	0.8263	0.77302	0.8092	0.49833	1.5029	0.67964	1.0292	6.6105e-05	6.6105e-05	6.6105e-05
193	1.72	0.62466	0.99738	0.84079	0.76418	0.81028	0.49654	1.4854	0.68191	1.0296	6.0605e-05	6.0605e-05	6.0605e-05
194	1.6982	0.62686	0.99557	0.83167	0.78348	0.80693	0.49567	1.4671	0.68451	1.0302	5.5106e-05	5.5106e-05	5.5106e-05
195	1.7095	0.62675	1.0051	0.84332	0.75408	0.81021	0.49641	1.4537	0.68298	1.0303	4.9606e-05	4.9606e-05	4.9606e-05
196	1.695	0.62018	0.99352	0.83109	0.76432	0.8106	0.49735	1.4433	0.68227	1.0306	4.4107e-05	4.4107e-05	4.4107e-05
197	1.6435	0.62511	0.99756	0.84375	0.76814	0.8087	0.49345	1.4288	0.68276	1.0312	3.8607e-05	3.8607e-05	3.8607e-05
198	1.6903	0.61903	0.99391	0.83711	0.77466	0.81126	0.49961	1.4237	0.67991	1.0298	3.3108e-05	3.3108e-05	3.3108e-05
199	1.6664	0.62167	0.99601	0.83981	0.77324	0.81089	0.49921	1.4127	0.67894	1.0291	2.7608e-05	2.7608e-05	2.7608e-05
200	1.6521	0.62407	0.99895	0.84845	0.77284	0.81158	0.50269	1.3978	0.68085	1.0298	2.2109e-05	2.2109e-05	2.2109e-05
